# Supplementary material for: An optimized, rhamnolipid-containing cell-free filtrate from Pseudomonas aeruginosa 8–7 exhibits broad-spectrum antifungal activity and exceptional environmental stability
Source: Front Plant Sci. 2026 Jun 10;17:1809669. doi: 10.3389/fpls.2026.1809669 (PMC13290996; doi:10.3389/fpls.2026.1809669)
Supplement: Supplementary file 1 [file DataSheet1.zip]

Archive with 26 entries (24 files):
- Supplementary files/
- Supplementary files/Fig. S1.pdf
- Supplementary files/Fig. S2-di-rhamnolipids.pdf
- Supplementary files/Fig. S2-mono-rhamnolipids.pdf
- Supplementary files/Rhamnolipid Components in Fermentation Broth/
- Supplementary files/Rhamnolipid Components in Fermentation Broth/Negpeak_group_000101.pdf
- Supplementary files/Rhamnolipid Components in Fermentation Broth/Negpeak_group_000125.pdf
- Supplementary files/Rhamnolipid Components in Fermentation Broth/Negpeak_group_000129.pdf
- Supplementary files/Rhamnolipid Components in Fermentation Broth/Negpeak_group_000236.pdf
- Supplementary files/Rhamnolipid Components in Fermentation Broth/Negpeak_group_000326.pdf
- Supplementary files/Rhamnolipid Components in Fermentation Broth/Negpeak_group_000374.pdf
- Supplementary files/Rhamnolipid Components in Fermentation Broth/Negpeak_group_000426.pdf
- Supplementary files/Rhamnolipid Components in Fermentation Broth/Negpeak_group_000451.pdf
- Supplementary files/Rhamnolipid Components in Fermentation Broth/Negpeak_group_000458.pdf
- Supplementary files/Rhamnolipid Components in Fermentation Broth/Negpeak_group_000463.pdf
- Supplementary files/Rhamnolipid Components in Fermentation Broth/Negpeak_group_000518.pdf
- Supplementary files/Rhamnolipid Components in Fermentation Broth/Negpeak_group_000534.pdf
- Supplementary files/Rhamnolipid Components in Fermentation Broth/Negpeak_group_000611.pdf
- Supplementary files/Rhamnolipid Components in Fermentation Broth/Negpeak_group_000714.pdf
- Supplementary files/Rhamnolipid Components in Fermentation Broth/Negpeak_group_000911.pdf
- Supplementary files/Rhamnolipid Components in Fermentation Broth/Negpeak_group_001032.pdf
- Supplementary files/Rhamnolipid Components in Fermentation Broth/Negpeak_group_001065.pdf
- Supplementary files/Rhamnolipid Components in Fermentation Broth/Negpeak_group_001119.pdf
- Supplementary files/Supplementary Methods.docx
- Supplementary files/Table S1.pdf
- Supplementary files/Table S2.pdf
